# Supplementary material for: A stream classification system for the conterminous United States
Source: Sci Data. 2019 Feb 12;6:190017. doi: 10.1038/sdata.2019.17 (PMC6371895; doi:10.1038/sdata.2019.17)
Supplement: Supplementary file 1 [file sdata201917-isa1.zip]

Archive with 3 entries (3 files):
- i_Investigation.txt
- s_McManamay527A_study.txt
- a_McManamay527A_assay.txt
