# Supplementary material for: A stream classification system for the conterminous United States
Source: Sci Data. 2019 Feb 12;6:190017. doi: 10.1038/sdata.2019.17 (PMC6371895; doi:10.1038/sdata.2019.17)
Supplement: Supplementary file 1 [file sdata201917-isa1.zip › i_Investigation.txt]

# Investigation File generated for Scientific Data with Investigation File Authoring Tool version 0.1.0 on 07/01/2019 - This metadata file is CC0
ONTOLOGY SOURCE REFERENCE
Term Source Name	GAZ	ERO	ENVO
Term Source File	http://data.bioontology.org/ontologies/GAZ	http://data.bioontology.org/ontologies/ERO	http://data.bioontology.org/ontologies/ENVO
Term Source Version	$Revision: 1.512 $	2013-08-02	
Term Source Description	Gazetteer	Eagle-I Research Resource Ontology	Environment Ontology
INVESTIGATION
Investigation Identifier
Investigation Title
Investigation Description
Investigation Submission Date
Investigation Public Release Date
INVESTIGATION PUBLICATIONS
Investigation PubMed ID
Investigation Publication DOI
Investigation Publication Author List
Investigation Publication Title
Investigation Publication Status
Investigation Publication Status Term Accession Number
Investigation Publication Status Term Source REF
INVESTIGATION CONTACTS
Investigation Person Last Name
Investigation Person Mid Initials
Investigation Person First Name
Investigation Person Address
Investigation Person Phone
Investigation Person Fax
Investigation Person Email
Investigation Person Affiliation
Investigation Person Roles
Investigation Person Roles Term Accession Number
Investigation Person Roles Term Source REF
STUDY
Study Identifier	10.1038/sdata.2019.17
Study Title	A stream classification system for the conterminous United States
Study Submission Date	21/09/2018
Study Public Release Date	12/02/2019
Study Description	http://www.nature.com/articles/sdata201917#abstract
Study File Name	s_McManamay527A_study.txt
Comment[Subject Keywords]	//;//
Comment[Manuscript Licence]	CC BY-4.0
Comment[Experimental Metadata Licence]	CC0
Comment[Supplementary Information File Name]		Supplementary File 1	Supplementary File 2	Supplementary File 3
Comment[Supplementary Information File Type]	x-zip-compressed	pdf	pdf	pdf
Comment[Supplementary Information File URL]	http://www.nature.com/articles/sdata201917#supplementary-information	http://www.nature.com/articles/sdata201917#supplementary-information	http://www.nature.com/articles/sdata201917#supplementary-information	http://www.nature.com/articles/sdata201917#supplementary-information
Comment[Data Repository]	figshare
Comment[Data Record Accession]	doi:10.6084/m9.figshare.c.4233740
Comment[Data Record URI]	https://doi.org/10.6084/m9.figshare.c.4233740
STUDY DESIGN DESCRIPTORS
Study Design Type	modeling and simulation objective	process-based data transformation objective
Study Design Type Term Accession Number	ERO:0100102	ERO:0100003
Study Design Type Term Source REF	ERO	ERO
STUDY PUBLICATIONS
Study PubMed ID
Study Publication DOI
Study Publication Author List
Study Publication Title
Study Publication Status
Study Publication Status Term Accession Number
Study Publication Status Term Source REF
STUDY FACTORS
Study Factor Name
Study Factor Type
Study Factor Type Term Accession Number
Study Factor Type Term Source REF
STUDY ASSAYS
Study Assay Measurement Type	habitat
Study Assay Measurement Type Term Accession Number	ENVO:01000739
Study Assay Measurement Type Term Source REF	ENVO
Study Assay Technology Type	computational modeling technique
Study Assay Technology Type Term Accession Number	ERO:0001251
Study Assay Technology Type Term Source REF	ERO
Study Assay Technology Platform	""
Study Assay File Name	a_McManamay527A_assay.txt
STUDY PROTOCOLS
Study Protocol Name	Habitat layer selection	Habitat layer construction
Study Protocol Type	data acquisition	data transformation
Study Protocol Type Term Accession Number	ERO:0000387	OBI:0200000
Study Protocol Type Term Source REF	ERO	ERO
Study Protocol Description		
Study Protocol URI	""	""
Study Protocol Version		
Study Protocol Parameters Name	""	""
Study Protocol Parameters Name Term Accession Number	""	""
Study Protocol Parameters Name Term Source REF	""	""
Study Protocol Components Name	""	""
Study Protocol Components Type	""	""
Study Protocol Components Type Term Accession Number	""	""
Study Protocol Components Type Term Source REF	""	""
STUDY CONTACTS
Study Person Last Name	McManamay	DeRolph
Study Person First Name	Ryan A.	Christopher R.
Study Person Mid Initials		
Study Person Email	mcmanamayra@ornl.gov	""
Study Person Phone		
Study Person Fax		
Study Person Address		
Study Person Affiliation	Environmental Sciences Division, Oak Ridge National Laboratory, Oak Ridge, TN 37831, USA	Environmental Sciences Division, Oak Ridge National Laboratory, Oak Ridge, TN 37831, USA
Study Person Roles		
Study Person Roles Term Accession Number		
Study Person Roles Term Source REF		
Comment[Study Person ORCID]	0000-0002-5551-3140	0000-0002-8321-9539
Comment[Funder]		
Comment[FundRef ID]		
Comment[Funder Term Source REF]		
Comment[Grant Identifier]		
