# Supplementary material for: A stream classification system for the conterminous United States
Source: Sci Data. 2019 Feb 12;6:190017. doi: 10.1038/sdata.2019.17 (PMC6371895; doi:10.1038/sdata.2019.17)
Supplement: Supplementary file 1 [file sdata201917-isa1.zip › s_McManamay527A_study.txt]

Source Name	Comment[source link]	Characteristics[geographical location]	Term Source REF	Term Accession Number	Characteristics[environment type]	Term Source REF	Term Accession Number	Protocol REF	Sample Name
NHDPlus V2	http://www.horizon-systems.com/nhdplus/NHDPlusV2_home.php	United States of America	GAZ	GAZ:00002459	stream	ENVO	ENVO:00000023	Habitat layer selection	habitat layer information derived from NHDPlus V2
StreamCat	https://www.epa.gov/national-aquatic-resource-surveys/streamcat	United States of America	GAZ	GAZ:00002459	stream	ENVO	ENVO:00000023	Habitat layer selection	habitat layer information derived from StreamCat
WorldClim	http://worldclim.org/	United States of America	GAZ	GAZ:00002459	stream	ENVO	ENVO:00000023	Habitat layer selection	habitat layer information derived from WorldClim
USGS NWIS	https://waterdata.usgs.gov/nwis	United States of America	GAZ	GAZ:00002459	stream	ENVO	ENVO:00000023	Habitat layer selection	habitat layer information derived from USGS NWIS
StreamNet		United States of America	GAZ	GAZ:00002459	stream	ENVO	ENVO:00000023	Habitat layer selection	habitat layer information derived from StreamNet
Hill et al. 2013		United States of America	GAZ	GAZ:00002459	stream	ENVO	ENVO:00000023	Habitat layer selection	habitat layer information derived from Hill et al. 2013
Deweber and Wagner 2014		United States of America	GAZ	GAZ:00002459	stream	ENVO	ENVO:00000023	Habitat layer selection	habitat layer information derived from Deweber and Wagner 2014
Wieferich et al. 2014		United States of America	GAZ	GAZ:00002459	stream	ENVO	ENVO:00000023	Habitat layer selection	habitat layer information derived from Wieferich et al. 2014
NED 30-m	https://nationalmap.gov/elevation.html	United States of America	GAZ	GAZ:00002459	stream	ENVO	ENVO:00000023	Habitat layer selection	habitat layer information derived from NED 30-m
NRSA	https://www.epa.gov/national-aquatic-resource-surveys/nrsa	United States of America	GAZ	GAZ:00002459	stream	ENVO	ENVO:00000023	Habitat layer selection	habitat layer information derived from NRSA
Downing et al. 2012		United States of America	GAZ	GAZ:00002459	stream	ENVO	ENVO:00000023	Habitat layer selection	habitat layer information derived from Downing et al. 2012
NARWidth v0.1	http://gaia.geosci.unc.edu/NARWidth/	United States of America	GAZ	GAZ:00002459	stream	ENVO	ENVO:00000023	Habitat layer selection	habitat layer information derived from NARWidth v0.1
PRISM 30y Normals	http://www.prism.oregonstate.edu/normals/	United States of America	GAZ	GAZ:00002459	stream	ENVO	ENVO:00000023	Habitat layer selection	habitat layer information derived from PRISM 30y Normals
NFHP		United States of America	GAZ	GAZ:00002459	stream	ENVO	ENVO:00000023	Habitat layer selection	habitat layer information derived from NFHP
