# Supplementary material for: A stream classification system for the conterminous United States
Source: Sci Data. 2019 Feb 12;6:190017. doi: 10.1038/sdata.2019.17 (PMC6371895; doi:10.1038/sdata.2019.17)
Supplement: Supplementary file 1 [file sdata201917-isa1.zip › a_McManamay527A_assay.txt]

Sample Name	Protocol REF	Assay Name	Raw Data File	Comment[Data Repository]	Comment[Data Record Accession]	Comment[Data Record URI]
habitat layer information derived from NHDPlus V2	Habitat layer construction	NHDPlus V2 contribution to size and gradient habitat layers	Size_Gradient/	figshare	doi:10.6084/m9.figshare.c.4233740	https://doi.org/10.6084/m9.figshare.c.4233740
habitat layer information derived from StreamCat	Habitat layer construction	StreamCat contribution to size and gradient habitat layers	Size_Gradient/	figshare	doi:10.6084/m9.figshare.c.4233740	https://doi.org/10.6084/m9.figshare.c.4233740
habitat layer information derived from WorldClim	Habitat layer construction	WorldClim contribution to size and gradient habitat layers	Size_Gradient/	figshare	doi:10.6084/m9.figshare.c.4233740	https://doi.org/10.6084/m9.figshare.c.4233740
habitat layer information derived from USGS NWIS	Habitat layer construction	USGS NWIS contribution to size and gradient habitat layers	Size_Gradient/	figshare	doi:10.6084/m9.figshare.c.4233740	https://doi.org/10.6084/m9.figshare.c.4233740
habitat layer information derived from StreamNet	Habitat layer construction	StreamNet contribution to size and gradient habitat layers	Size_Gradient/	figshare	doi:10.6084/m9.figshare.c.4233740	https://doi.org/10.6084/m9.figshare.c.4233740
habitat layer information derived from Hill et al. 2013	Habitat layer construction	Hill et al. 2013 contribution to size and gradient habitat layers	Size_Gradient/	figshare	doi:10.6084/m9.figshare.c.4233740	https://doi.org/10.6084/m9.figshare.c.4233740
habitat layer information derived from Deweber and Wagner 2014	Habitat layer construction	Deweber and Wagner 2014 contribution to size and gradient habitat layers	Size_Gradient/	figshare	doi:10.6084/m9.figshare.c.4233740	https://doi.org/10.6084/m9.figshare.c.4233740
habitat layer information derived from Wieferich et al. 2014	Habitat layer construction	Wieferich et al. 2014 contribution to size and gradient habitat layers	Size_Gradient/	figshare	doi:10.6084/m9.figshare.c.4233740	https://doi.org/10.6084/m9.figshare.c.4233740
habitat layer information derived from NED 30-m	Habitat layer construction	NED 30-m contribution to size and gradient habitat layers	Size_Gradient/	figshare	doi:10.6084/m9.figshare.c.4233740	https://doi.org/10.6084/m9.figshare.c.4233740
habitat layer information derived from NRSA	Habitat layer construction	NRSA contribution to size and gradient habitat layers	Size_Gradient/	figshare	doi:10.6084/m9.figshare.c.4233740	https://doi.org/10.6084/m9.figshare.c.4233740
habitat layer information derived from Downing et al. 2012	Habitat layer construction	Downing et al. 2012 contribution to size and gradient habitat layers	Size_Gradient/	figshare	doi:10.6084/m9.figshare.c.4233740	https://doi.org/10.6084/m9.figshare.c.4233740
habitat layer information derived from NARWidth v0.1	Habitat layer construction	NARWidth v0.1 contribution to size and gradient habitat layers	Size_Gradient/	figshare	doi:10.6084/m9.figshare.c.4233740	https://doi.org/10.6084/m9.figshare.c.4233740
habitat layer information derived from PRISM 30y Normals	Habitat layer construction	PRISM 30y Normals contribution to size and gradient habitat layers	Size_Gradient/	figshare	doi:10.6084/m9.figshare.c.4233740	https://doi.org/10.6084/m9.figshare.c.4233740
habitat layer information derived from NFHP	Habitat layer construction	NFHP contribution to size and gradient habitat layers	Size_Gradient/	figshare	doi:10.6084/m9.figshare.c.4233740	https://doi.org/10.6084/m9.figshare.c.4233740
habitat layer information derived from NHDPlus V2	Habitat layer construction	NHDPlus V2 contribution to hydrology habitat layer	Hydrology/	figshare	doi:10.6084/m9.figshare.c.4233740	https://doi.org/10.6084/m9.figshare.c.4233740
habitat layer information derived from StreamCat	Habitat layer construction	StreamCat contribution to hydrology habitat layer	Hydrology/	figshare	doi:10.6084/m9.figshare.c.4233740	https://doi.org/10.6084/m9.figshare.c.4233740
habitat layer information derived from WorldClim	Habitat layer construction	WorldClim contribution to hydrology habitat layer	Hydrology/	figshare	doi:10.6084/m9.figshare.c.4233740	https://doi.org/10.6084/m9.figshare.c.4233740
habitat layer information derived from USGS NWIS	Habitat layer construction	USGS NWIS contribution to hydrology habitat layer	Hydrology/	figshare	doi:10.6084/m9.figshare.c.4233740	https://doi.org/10.6084/m9.figshare.c.4233740
habitat layer information derived from StreamNet	Habitat layer construction	StreamNet contribution to hydrology habitat layer	Hydrology/	figshare	doi:10.6084/m9.figshare.c.4233740	https://doi.org/10.6084/m9.figshare.c.4233740
habitat layer information derived from Hill et al. 2013	Habitat layer construction	Hill et al. 2013 contribution to hydrology habitat layer	Hydrology/	figshare	doi:10.6084/m9.figshare.c.4233740	https://doi.org/10.6084/m9.figshare.c.4233740
habitat layer information derived from Deweber and Wagner 2014	Habitat layer construction	Deweber and Wagner 2014 contribution to hydrology habitat layer	Hydrology/	figshare	doi:10.6084/m9.figshare.c.4233740	https://doi.org/10.6084/m9.figshare.c.4233740
habitat layer information derived from Wieferich et al. 2014	Habitat layer construction	Wieferich et al. 2014 contribution to hydrology habitat layer	Hydrology/	figshare	doi:10.6084/m9.figshare.c.4233740	https://doi.org/10.6084/m9.figshare.c.4233740
habitat layer information derived from NED 30-m	Habitat layer construction	NED 30-m contribution to hydrology habitat layer	Hydrology/	figshare	doi:10.6084/m9.figshare.c.4233740	https://doi.org/10.6084/m9.figshare.c.4233740
habitat layer information derived from NRSA	Habitat layer construction	NRSA contribution to hydrology habitat layer	Hydrology/	figshare	doi:10.6084/m9.figshare.c.4233740	https://doi.org/10.6084/m9.figshare.c.4233740
habitat layer information derived from Downing et al. 2012	Habitat layer construction	Downing et al. 2012 contribution to hydrology habitat layer	Hydrology/	figshare	doi:10.6084/m9.figshare.c.4233740	https://doi.org/10.6084/m9.figshare.c.4233740
habitat layer information derived from NARWidth v0.1	Habitat layer construction	NARWidth v0.1 contribution to hydrology habitat layer	Hydrology/	figshare	doi:10.6084/m9.figshare.c.4233740	https://doi.org/10.6084/m9.figshare.c.4233740
habitat layer information derived from PRISM 30y Normals	Habitat layer construction	PRISM 30y Normals contribution to hydrology habitat layer	Hydrology/	figshare	doi:10.6084/m9.figshare.c.4233740	https://doi.org/10.6084/m9.figshare.c.4233740
habitat layer information derived from NFHP	Habitat layer construction	NFHP contribution to temperature habitat layer	Hydrology/	figshare	doi:10.6084/m9.figshare.c.4233740	https://doi.org/10.6084/m9.figshare.c.4233740
habitat layer information derived from NHDPlus V2	Habitat layer construction	NHDPlus V2 contribution to temperature habitat layer	Temperature/	figshare	doi:10.6084/m9.figshare.c.4233740	https://doi.org/10.6084/m9.figshare.c.4233740
habitat layer information derived from StreamCat	Habitat layer construction	StreamCat contribution to temperature habitat layer	Temperature/	figshare	doi:10.6084/m9.figshare.c.4233740	https://doi.org/10.6084/m9.figshare.c.4233740
habitat layer information derived from WorldClim	Habitat layer construction	WorldClim contribution to temperature habitat layer	Temperature/	figshare	doi:10.6084/m9.figshare.c.4233740	https://doi.org/10.6084/m9.figshare.c.4233740
habitat layer information derived from USGS NWIS	Habitat layer construction	USGS NWIS contribution to temperature habitat layer	Temperature/	figshare	doi:10.6084/m9.figshare.c.4233740	https://doi.org/10.6084/m9.figshare.c.4233740
habitat layer information derived from StreamNet	Habitat layer construction	StreamNet contribution to temperature habitat layer	Temperature/	figshare	doi:10.6084/m9.figshare.c.4233740	https://doi.org/10.6084/m9.figshare.c.4233740
habitat layer information derived from Hill et al. 2013	Habitat layer construction	Hill et al. 2013 contribution to temperature habitat layer	Temperature/	figshare	doi:10.6084/m9.figshare.c.4233740	https://doi.org/10.6084/m9.figshare.c.4233740
habitat layer information derived from Deweber and Wagner 2014	Habitat layer construction	Deweber and Wagner 2014 contribution to temperature habitat layer	Temperature/	figshare	doi:10.6084/m9.figshare.c.4233740	https://doi.org/10.6084/m9.figshare.c.4233740
habitat layer information derived from Wieferich et al. 2014	Habitat layer construction	Wieferich et al. 2014 contribution to temperature habitat layer	Temperature/	figshare	doi:10.6084/m9.figshare.c.4233740	https://doi.org/10.6084/m9.figshare.c.4233740
habitat layer information derived from NED 30-m	Habitat layer construction	NED 30-m contribution to temperature habitat layer	Temperature/	figshare	doi:10.6084/m9.figshare.c.4233740	https://doi.org/10.6084/m9.figshare.c.4233740
habitat layer information derived from NRSA	Habitat layer construction	NRSA contribution to temperature habitat layer	Temperature/	figshare	doi:10.6084/m9.figshare.c.4233740	https://doi.org/10.6084/m9.figshare.c.4233740
habitat layer information derived from Downing et al. 2012	Habitat layer construction	Downing et al. 2012 contribution to temperature habitat layer	Temperature/	figshare	doi:10.6084/m9.figshare.c.4233740	https://doi.org/10.6084/m9.figshare.c.4233740
habitat layer information derived from NARWidth v0.1	Habitat layer construction	NARWidth v0.1 contribution to temperature habitat layer	Temperature/	figshare	doi:10.6084/m9.figshare.c.4233740	https://doi.org/10.6084/m9.figshare.c.4233740
habitat layer information derived from PRISM 30y Normals	Habitat layer construction	PRISM 30y Normals contribution to temperature habitat layer	Temperature/	figshare	doi:10.6084/m9.figshare.c.4233740	https://doi.org/10.6084/m9.figshare.c.4233740
habitat layer information derived from NFHP	Habitat layer construction	NFHP contribution to temperature habitat layer	Temperature/	figshare	doi:10.6084/m9.figshare.c.4233740	https://doi.org/10.6084/m9.figshare.c.4233740
habitat layer information derived from NHDPlus V2	Habitat layer construction	NHDPlus V2 contribution to bifurcation network habitat layer	Bifurcation_Network/	figshare	doi:10.6084/m9.figshare.c.4233740	https://doi.org/10.6084/m9.figshare.c.4233740
habitat layer information derived from StreamCat	Habitat layer construction	StreamCat contribution to bifurcation network habitat layer	Bifurcation_Network/	figshare	doi:10.6084/m9.figshare.c.4233740	https://doi.org/10.6084/m9.figshare.c.4233740
habitat layer information derived from WorldClim	Habitat layer construction	WorldClim contribution to bifurcation network habitat layer	Bifurcation_Network/	figshare	doi:10.6084/m9.figshare.c.4233740	https://doi.org/10.6084/m9.figshare.c.4233740
habitat layer information derived from USGS NWIS	Habitat layer construction	USGS NWIS contribution to bifurcation network habitat layer	Bifurcation_Network/	figshare	doi:10.6084/m9.figshare.c.4233740	https://doi.org/10.6084/m9.figshare.c.4233740
habitat layer information derived from StreamNet	Habitat layer construction	StreamNet contribution to bifurcation network habitat layer	Bifurcation_Network/	figshare	doi:10.6084/m9.figshare.c.4233740	https://doi.org/10.6084/m9.figshare.c.4233740
habitat layer information derived from Hill et al. 2013	Habitat layer construction	Hill et al. 2013 contribution to bifurcation network habitat layer	Bifurcation_Network/	figshare	doi:10.6084/m9.figshare.c.4233740	https://doi.org/10.6084/m9.figshare.c.4233740
habitat layer information derived from Deweber and Wagner 2014	Habitat layer construction	Deweber and Wagner 2014 contribution to bifurcation network habitat layer	Bifurcation_Network/	figshare	doi:10.6084/m9.figshare.c.4233740	https://doi.org/10.6084/m9.figshare.c.4233740
habitat layer information derived from Wieferich et al. 2014	Habitat layer construction	Wieferich et al. 2014 contribution to bifurcation network habitat layer	Bifurcation_Network/	figshare	doi:10.6084/m9.figshare.c.4233740	https://doi.org/10.6084/m9.figshare.c.4233740
habitat layer information derived from NED 30-m	Habitat layer construction	NED 30-m contribution to bifurcation network habitat layer	Bifurcation_Network/	figshare	doi:10.6084/m9.figshare.c.4233740	https://doi.org/10.6084/m9.figshare.c.4233740
habitat layer information derived from NRSA	Habitat layer construction	NRSA contribution to bifurcation network habitat layer	Bifurcation_Network/	figshare	doi:10.6084/m9.figshare.c.4233740	https://doi.org/10.6084/m9.figshare.c.4233740
habitat layer information derived from Downing et al. 2012	Habitat layer construction	Downing et al. 2012 contribution to bifurcation network habitat layer	Bifurcation_Network/	figshare	doi:10.6084/m9.figshare.c.4233740	https://doi.org/10.6084/m9.figshare.c.4233740
habitat layer information derived from NARWidth v0.1	Habitat layer construction	NARWidth v0.1 contribution to bifurcation network habitat layer	Bifurcation_Network/	figshare	doi:10.6084/m9.figshare.c.4233740	https://doi.org/10.6084/m9.figshare.c.4233740
habitat layer information derived from PRISM 30y Normals	Habitat layer construction	PRISM 30y Normals contribution to bifurcation network habitat layer	Bifurcation_Network/	figshare	doi:10.6084/m9.figshare.c.4233740	https://doi.org/10.6084/m9.figshare.c.4233740
habitat layer information derived from NFHP	Habitat layer construction	NFHP contribution to bifurcation network habitat layer	Bifurcation_Network/	figshare	doi:10.6084/m9.figshare.c.4233740	https://doi.org/10.6084/m9.figshare.c.4233740
habitat layer information derived from NHDPlus V2	Habitat layer construction	NHDPlus V2 contribution to valley confinement habitat layer	Valley_Confinement/	figshare	doi:10.6084/m9.figshare.c.4233740	https://doi.org/10.6084/m9.figshare.c.4233740
habitat layer information derived from StreamCat	Habitat layer construction	StreamCat contribution to valley confinement habitat layer	Valley_Confinement/	figshare	doi:10.6084/m9.figshare.c.4233740	https://doi.org/10.6084/m9.figshare.c.4233740
habitat layer information derived from WorldClim	Habitat layer construction	WorldClim contribution to valley confinement habitat layer	Valley_Confinement/	figshare	doi:10.6084/m9.figshare.c.4233740	https://doi.org/10.6084/m9.figshare.c.4233740
habitat layer information derived from USGS NWIS	Habitat layer construction	USGS NWIS contribution to valley confinement habitat layer	Valley_Confinement/	figshare	doi:10.6084/m9.figshare.c.4233740	https://doi.org/10.6084/m9.figshare.c.4233740
habitat layer information derived from StreamNet	Habitat layer construction	StreamNet contribution to valley confinement habitat layer	Valley_Confinement/	figshare	doi:10.6084/m9.figshare.c.4233740	https://doi.org/10.6084/m9.figshare.c.4233740
habitat layer information derived from Hill et al. 2013	Habitat layer construction	Hill et al. 2013 contribution to valley confinement habitat layer	Valley_Confinement/	figshare	doi:10.6084/m9.figshare.c.4233740	https://doi.org/10.6084/m9.figshare.c.4233740
habitat layer information derived from Deweber and Wagner 2014	Habitat layer construction	Deweber and Wagner 2014 contribution to valley confinement habitat layer	Valley_Confinement/	figshare	doi:10.6084/m9.figshare.c.4233740	https://doi.org/10.6084/m9.figshare.c.4233740
habitat layer information derived from Wieferich et al. 2014	Habitat layer construction	Wieferich et al. 2014 contribution to valley confinement habitat layer	Valley_Confinement/	figshare	doi:10.6084/m9.figshare.c.4233740	https://doi.org/10.6084/m9.figshare.c.4233740
habitat layer information derived from NED 30-m	Habitat layer construction	NED 30-m contribution to valley confinement habitat layer	Valley_Confinement/	figshare	doi:10.6084/m9.figshare.c.4233740	https://doi.org/10.6084/m9.figshare.c.4233740
habitat layer information derived from NRSA	Habitat layer construction	NRSA contribution to valley confinement habitat layer	Valley_Confinement/	figshare	doi:10.6084/m9.figshare.c.4233740	https://doi.org/10.6084/m9.figshare.c.4233740
habitat layer information derived from Downing et al. 2012	Habitat layer construction	Downing et al. 2012 contribution to valley confinement habitat layer	Valley_Confinement/	figshare	doi:10.6084/m9.figshare.c.4233740	https://doi.org/10.6084/m9.figshare.c.4233740
habitat layer information derived from NARWidth v0.1	Habitat layer construction	NARWidth v0.1 contribution to valley confinement habitat layer	Valley_Confinement/	figshare	doi:10.6084/m9.figshare.c.4233740	https://doi.org/10.6084/m9.figshare.c.4233740
habitat layer information derived from PRISM 30y Normals	Habitat layer construction	PRISM 30y Normals contribution to valley confinement habitat layer	Valley_Confinement/	figshare	doi:10.6084/m9.figshare.c.4233740	https://doi.org/10.6084/m9.figshare.c.4233740
habitat layer information derived from NFHP	Habitat layer construction	NFHP contribution to valley confinement habitat layer	Valley_Confinement/	figshare	doi:10.6084/m9.figshare.c.4233740	https://doi.org/10.6084/m9.figshare.c.4233740
